# Supplementary material for: Monitoring of Alarm Reactions of Red Deer (Cervus elaphus) in a Captive Population in Paneveggio Pale di San Martino Natural Park
Source: Animals (Basel). 2023 Mar 1;13(5):903. doi: 10.3390/ani13050903 (PMC10000108; doi:10.3390/ani13050903)
Supplement: Supplementary file 1 [file animals-13-00903-s001.zip]

Archive with 2 entries (2 files):
- animals-2142126-supplementary materials.pdf
- VideoS1. Alarm reactions of red deer.mp4
